# Supplementary material for: Lunar cycles and rainy seasons drive growth and reproduction in nummulitid foraminifera, important producers of carbonate buildups
Source: Sci Rep. 2019 Jun 4;9:8286. doi: 10.1038/s41598-019-44646-w (PMC6547678; doi:10.1038/s41598-019-44646-w)
Supplement: Supplementary file 1 — Dataset 1 [file 41598_2019_44646_MOESM1_ESM.xlsx]

## Sheet: PAR
date	2014-05-09	2014-05-30	2014-07-18	2014-08-19	2014-09-10	2014-10-03	2014-11-10	2014-12-11	2015-01-16	2015-02-13	2015-03-04	2015-04-15	2015-05-18	2015-06-11	2015-07-14
meters
5	285.6	177.92	694.9	839.7	222.8	174.1	357	131.41	74.69	453.1	59.81	125.6	455.4	661	661
10	233	153.61	457.8	560.7	197.08	181.24	410	106.78	43.09	287.1	47	98.7	269	322.5	322.5
15	190.54	119.63	353.8	422.6	153.22	129.28	152.37	80.62	30.42	209.3	36.63	76.92	257.3	188.19	188.19
20	142.74	87.34	264.6	318.6	111.26	23	170.23	58.18	31.58	206.3	26.2	55.02	247.5	147.14	147.14
25	95.95	66.02	172.23	236	74.29	14.12	156.25	41.49	24.24	142.66	17.73	37.23	187.53	59.2	59.2
30	68.1	48.41	145.06	179.55	50.61	9.68	117.06	30.7	30.52	96.58	13.8	28.98	154.11	33.23	33.23
35	47.19	38.02	109.95	137.91	34.44	8.69	86.14	22.81	27.25	68.28	10.05	21.1	115.81	29.57	29.57
40	33.42	27.93	81.32	100.5	23.88	16.59	53.49	17.45	27.83	43.69	5.3	11.13	91.1	26.43	26.43
45	22.19	21.22	60.66	77.11	16.11	17.67	46.56	13.28	20.68	32.01	4.13	8.67	57.52	23.11	23.11
50	18.1	21.12	43.71	52.17	14.02	13	13.72	11.4	17.44	25.6	4.16	8.73	18.52	21.83	21.83
* raining days or totally cloudy
