# Supplementary material for: Lunar cycles and rainy seasons drive growth and reproduction in nummulitid foraminifera, important producers of carbonate buildups
Source: Sci Rep. 2019 Jun 4;9:8286. doi: 10.1038/s41598-019-44646-w (PMC6547678; doi:10.1038/s41598-019-44646-w)
Supplement: Supplementary file 2 — Dataset 2 [file 41598_2019_44646_MOESM2_ESM.xlsx]

## Sheet: Temperature
date	2014-05-09	2014-05-30	2014-07-18	2014-08-19	2014-09-10	2014-10-03	2014-11-10	2014-12-11	2015-01-16	2015-02-13	2015-03-04	2015-04-15	2015-05-18	2015-06-11	2015-07-14
meters
0	21.8	23.9	28.4	28.8	29.1	28.1	24.7	23.5	21	20.1	22.2	22.9	25	26.5	27.7
5	21.8	24	28.4	28.7	28.7	28.1	24.8	23.5	21	20.1	22	22.9	24.5	25.5	27.7
10	21.8	24	28.4	28.7	28.6	28	24.8	23.5	21	20.1	21.9	22.9	24.2	25.2	27.7
15	21.8	23.9	28.3	28.7	28.6	27.9	24.8	23.5	21	20.1	21.8	22.9	24.1	25	27.7
20	21.8	23.7	28.3	28.6	28.6	27.6	24.8	23.5	21	20.1	21.8	23.3	24	24.6	27.7
25	21.8	23.6	28.1	28.3	28.5	27.5	24.8	23.5	21	20.1	21.8	23.3	23.5	24.5	27.6
30	21.8	23.6	28	28.3	28.5	27.4	24.8	23.5	21	20.1	21.8	23.4	23.3	24.1	27.6
35	21.8	23.6	27.7	27.9	28.4	26.9	24.8	23.5	21	20.1	21.8	23.5	23	24	27.5
40	21.8	23.4	27.6	27.9	27.9	26.9	24.7	23.5	21	20.1	21.8	23.5	22.8	24	27.5
45	21.8	23.3	27.5	27.8	27.3	27	24.7	23.5	21	20.1	22	23.5	22.8	24	27.4
50	21.8	23.3	26.6	26.9	27.2	26.9	24.7	23.5	21	20.1	22	23.5	22.9	24	27.4
