# Supplementary material for: Lunar cycles and rainy seasons drive growth and reproduction in nummulitid foraminifera, important producers of carbonate buildups
Source: Sci Rep. 2019 Jun 4;9:8286. doi: 10.1038/s41598-019-44646-w (PMC6547678; doi:10.1038/s41598-019-44646-w)
Supplement: Supplementary file 3 — Dataset 3 [file 41598_2019_44646_MOESM3_ESM.xlsx]

## Sheet: Table
			N01A_02	N01A_03	N01A_04	N01A_05	N01A_06	N01A_07	N01A_08	N01A_09	N01A_10	N01A_11	N01A_12	N01A_13	N01A_14	N01A_15	N01A_16	N01A_17	N01A_18	N01A_19	N01A_20	N01A_21	N01A_24	N01A_25	N02A_01	N02A_02	N02A_03	N02A_04	N02A_05	N02A_06	N02A_07	N02A_08	N02A_09	N02A_10	N02A_11	N02A_12	N02A_13	N02A_14	N02A_15	N02A_16	N02A_17	N02A_18	N02A_19	N02A_20	N02A_21	N02A_22	N02A_23	N02A_24	N02A_25
	Protoconch		0.000139014	0.000350512	0.000220436	0.0002959	0.000589816	0.000189654	0.000750673	0.000379307	0.000161851	0.000343564	0.000186676	0.000303844	0.000187669	0.000373352	0.000152916	0.000209514	0.000367393	0.000178732	0.00037037	0.000225401	0.00020554	0.000352498	0.000626418	0.000243805	0.000327446	0.000501846	0.000379054	0.000238466	0.00034702	0.000517861	0.000314988	0.000268719	0.000129911	7.65223e-05	0.000361259	0.000259822	0.000452019	0.000370156	0.000226009	0.000363038	0.000322107	0.000347	0.000568	0.000379683	0.000549	0.000259	0.000464
	Deuteroconch		0.000127098		0.000207527	0.000144971	0.000199584	6.05701e-05	0.000270083	0.000258167	0.000100288	0.000132064	6.75211e-05	0.000135042	9.23449e-05	0.000171781	7.44719e-05	0.000110218	0.000233344	7.34788e-05	0.000136034	7.94364e-05	0.000103267	0.000212492	0.000167282	0.000145927	0.000153045	0.000325666	0.000226009	0.000103217	0.000147706	0.000229567	0.000190417	0.000181519	9.96575e-05	6.76244e-05	0.000158384	0.000190417	0.000363039	0.000190417	6.58451e-05	0.00017618	0.000224229	0.0001	0.000367	0.000179521	0.000181	0.000211	0.000211
	chamber 1		0.000180718	6.45419e-05	0.000100288		9.1352e-05	3.27674e-05	0.000165823	5.75911e-05	4.17039e-05	6.25564e-05	9.92957e-06	6.25561e-05	4.76619e-05	3.87253e-05	2.3831e-05	6.75211e-05	8.04293e-05	5.95774e-05	5.26263e-05	2.58168e-05	5.56051e-05	4.76618e-05	0.000195756	0.0001744	8.00819e-05	0.000154825	0.000144147		6.9404e-05	0.000104996	7.29633e-05	0.000108555	2.49144e-05	5.16081e-05	4.09308e-05	6.2286e-05	3.91512e-05	7.83023e-05	1.95756e-05	4.449e-05	0.000112115	5.9e-05	0.000163	7.05691e-05	0.000114	3.5e-05	9.1e-05
	chamber 2		0.000153908	0.000123126	0.000143978		0.000162845	8.53939e-05	0.000261147	0.000149935	7.84431e-05	0.000145965	4.86549e-05	0.000135042	7.24857e-05	0.000196605	4.46831e-05	8.24154e-05	0.000117169	7.94365e-05	0.00019859	4.76618e-05	0.000105253	0.000144971	0.000199315	0.000135249	0.000145927	0.000238466	0.000297193	5.16084e-05	0.000115673	0.000142367	0.000121012	0.000154825	8.36411e-05	9.60978e-05	9.43188e-05	0.000156605	6.2286e-05	0.000169062	5.87267e-05	9.07595e-05	0.000268719	0.000134	0.000253	0.000162632	0.000228	8.7e-05	0.000292
	chamber 3		0.000101282	0.000168802	0.000125112	0.000134049	0.000128091	0.000107239	0.000329661	0.000169794	0.000118161	0.00016781		0.000115183	0.000108232	0.000125112	4.26972e-05	0.000117169	0.000195612	6.9507e-05	0.000106246	0.000100288	8.63866e-05	9.83024e-05	0.000259821		0.00013347	0.000286515	0.000334564	7.47432e-05	0.000142367	0.000233126	9.6098e-05	0.000151266	0.000149486	8.54203e-05	0.000183299	0.000106776	0.000165503	0.000261601	2.49144e-05	0.000145927	0.00017796	0.000102	0.000331	0.000205167	0.00033	0.000155	0.000293
	chamber 4		0.000256183	0.000158872	0.000210506		7.74506e-05	0.000135042	0.000346541	0.000269089	8.63867e-05	0.000189665	1.78732e-05	0.000141992	0.000156887	0.000203556	5.85845e-05	0.000153908	0.000134049	8.04295e-05	0.000146957	6.5535e-05	0.000144971	0.000127098	0.000286515	0.000153045	0.000195756	0.000329225	0.000313209	0.000101437	0.00021889	0.000338122	0.000121012	0.000142368	0.000142368	0.000142367	0.00022423	0.000106776	0.000142368	0.000186858		0.000163723	0.000231348	0.000282	0.000462	0.00028961	0.000308	0.000161	0.000291
	chamber 5		0.00010426	0.000144971	0.000239302		0.000203556	9.83023e-05	0.000333632	0.000211498	0.000152914		4.76619e-05	0.000228379	0.000170788	0.00027207	6.55352e-05	8.93661e-05	0.000166816	6.35492e-05	0.000170787		0.000187667	0.000105253	0.000368377	0.00021889	0.000215331	0.000425323	0.000270499	0.000128131	0.000300751	0.000288294	0.000110335	8.18615e-05	0.000101437	0.000106775	0.000238466	0.000186858	0.000121013	0.000291854		0.000304311	0.000229568	0.000264	0.000382	0.000243948	0.00026	0.000188
	chamber 6			0.000275048	0.000284977		0.000389239	0.000127098	0.000465695	0.000233343	0.000272068	0.000440874	0.000101282	0.000284978	0.000230366	0.000164831	0.000127099	0.000214479	0.000168802	0.000138021	0.000196604	0.000100288	0.000196604	0.00011419	0.000357699	0.000224229	0.000261601	0.000274058	0.000282956	0.000149486	0.000195755	0.000265159	0.000177959	0.000197535	0.000124572	0.00021533	0.000371937	9.96576e-05	0.000122792	0.000258042	0.000106776	0.000298973	0.00039863	0.000261	0.000526	0.00043723	0.000356	0.00013	0.000349
	chamber 7		0.000151922	0.00023533	0.000404132	0.00014795	0.000178732	0.000170788	0.000323703	0.000253202	0.000151921	0.000268099	0.000199584	0.00020852	0.000251218	0.000311788	0.000120148	0.000441866	0.000285971	0.000176746	0.000315758		0.000185681	0.000220436	0.000375495	0.000320327	0.000363038	0.000379054	0.000254483	0.000183299	0.000441339	0.000503624	0.000297192	0.00035414	0.000144147	0.000382612	0.000405749	0.000242026	0.000208213	0.000350581	0.000197535	0.000302532			0.000457	0.000510415	0.000489	0.000179	0.000378
	chamber 8		0.000178732	0.000332639	0.000220436	0.000188661	0.000335619	0.000175753	0.000693082	0.000504418	0.000224407	0.000461726	0.000134049	0.00044385		0.000509387	9.23451e-05	0.000368387	0.000296893		0.000574918	0.000127098	0.000243272	0.000326682	0.000363038	0.000391511	0.000450238	0.000377274	0.000535659	0.000195756	0.000546334	0.000343461	0.000446678	0.000332785	0.000172621	0.000254481	0.000537439	0.000403969	0.000450239	0.000512524	0.000183299	0.000252703		0.000388	0.000537	0.000514168	0.000538	0.000268	0.00054
	chamber 9		0.000165824	0.000186675		0.000270084	0.00039619	0.000255189	0.000869828	0.00061265	0.000253202		0.000163838	0.000320724	0.000346541		0.000227387	0.000388246	0.000350513		0.000443849	0.000343562	0.000312779	0.000172774	0.000434222	0.000444899	0.000726076	0.000375494	0.000781244	0.000238466	0.000676245	0.000439559	0.000347021	0.000468034	0.000179739	0.000233126	0.000815057	0.000430663	0.00035592	0.000471593	0.000208213	0.000469814	0.000670908	0.000407	0.000757	0.000604866	0.00078	0.000417
	chamber 10			0.000196605		0.00040314			0.000861884	0.000633502	0.000411082	0.000695071		0.000344555	0.000374344	0.000448816		0.000541161	0.000512365	0.000551091	0.000546122	0.000185682	0.000381292	0.000301858	0.000713619	0.000603283	0.000825733	0.000368376	0.000774125	0.000154825	0.000354139	0.000647771	0.000275837	0.000565912	0.000217111	0.000678023	0.000834633	0.000291854	0.00031321	0.000635316	0.000364818	0.000567692	0.000743872	0.000494	0.001005	0.00110652	0.000961	0.000664	0.000721
	chamber 11		0.000497471	0.00033959	0.00040016	0.000700033	0.000694077		0.000842025	0.000771522	0.000416046		0.00030881	0.000596765	0.000657337	0.000626555	0.000281007	0.000464704	0.000423992	0.000491514	0.000576904		0.000546122	0.000529244	0.000923611	0.00057481	0.000888019		0.000912934	0.000432443	0.000439559	0.000722513	0.000599723	0.000724296	0.000304311	0.000905811	0.0011603	0.00031143	0.000557015	0.001082	0.000412867	0.000953865	0.00100903	0.000625	0.001142	0.000969538	0.001479	0.000943	0.001066
	chamber 12		0.00050045	0.000167809	0.000617617	0.000767554	0.000402148	0.000491511	0.00110714	0.000797339	0.000281998	0.000572937	0.000420021	0.000656342	0.000932385	0.000797344	0.000297887	0.000326683	0.000457752		0.00064641	0.000451794	0.000660311	0.000640455	0.00118877	0.000857766	0.00121013	0.000861324	0.00113716	0.000777685	0.00025982	0.000557012	0.000640654	0.000868443		0.000934284	0.000781245	0.000649554	0.000480492	0.000925391	0.000313209	0.000834632	0.00106776	0.001213	0.000966	0.0011353	0.000898	0.000242	0.00099
	chamber 13		0.000244266	0.000244266	0.00120048	0.000656343	0.000798337	0.000637475	0.0016771	0.00067322	0.000460729	0.00119949		0.000863869	0.000625562	0.000278028	0.000507402	0.000371366	0.000788406	0.000694077	0.000328666	0.000521301	0.000478601	0.000698046		0.000888019	0.00107844	0.00106242	0.0015002	0.00106954	0.000715396	0.000560571	0.000430662	0.000973439		0.00114961	0.00140588	0.000457357		0.00117631	0.000581928	0.00100547	0.00112471		0.000874	0.00112654	0.001143	0.0007	0.000881
	chamber 14		0.000434915	0.00064244		0.0010436	0.0006345	0.000609673	0.00137723	0.000345546	0.000343561	0.00146859	0.000350514	0.000530237	0.000942315	0.000681168		0.000347535	0.000778476	0.000985013	0.000405124	0.000721878	0.000425975	0.00102572	0.00155537		0.00147885	0.000895136	0.0013347	0.00118877	0.000836408	0.00110335	0.000587266	0.00048405		0.00279573	0.00132936	0.000736755	0.000793702	0.00218179	0.000540998	0.00102683		0.001634	0.002064	0.00159755	0.001102	0.000853	0.001398
	chamber 15		0.000939337	0.000518321	0.00165227	0.000914511	0.000791387	0.000750672	0.00254295		0.000419025	0.00170193	0.000616626	0.000799327	0.000563006	0.000924442	0.000538183	0.00089664	0.00102076	0.00121141			0.00102472	0.00104757			0.00152334	0.00151444	0.00140944	0.000864886	0.00187213	0.00149486	0.000457356	0.00108022		0.00324241	0.00134182	0.00107488	0.00139877	0.00238288		0.000715398	0.00100191	0.001992	0.002457		0.000716	0.000965	0.00146
	chamber 16		0.0022987	0.000842024	0.00242578	0.00149042	0.00134248	0.00118757	0.00298085	0.000944295		0.00199585			0.00144078		0.000438887	0.000605704	0.00126999	0.00193527	0.000892662		0.00200576	0.000982031	0.00199671	0.000864884	0.000971661	0.00155715		0.00119233	0.00253948	0.00145392	0.000710058	0.00113182	0.000544557	0.00207856	0.00138275	0.00157139	0.00146995	0.00324599	0.00105708	0.000651333	0.000587267	0.001556	0.002578	0.00161694		0.001318	0.001983
	chamber 17		0.00269489	0.00144673	0.00143581	0.00104856	0.00178434	0.000995931	0.00333831	0.00153411	0.000491511	0.00245956	0.000918485		0.0017764	0.00171285	0.000650388	0.000758619	0.000937349	0.00238409	0.000896634		0.00100784	0.000926426	0.00209103	0.00114428	0.00129555	0.00254304	0.00127241	0.00189172	0.00120834	0.00191484	0.00151087	0.00145927	0.000722517	0.0020661	0.00212306	0.00194866	0.00285804	0.00409308	0.00122614	0.00152156	0.00107488	0.0017	0.001843	0.00221805	0.002545	0.002165	0.002334
	chamber 18		0.00308214	0.00187072	0.00173965	0.00084699	0.00136234	0.00135637	0.00540068		0.000922451	0.00315761	0.000474634		0.00152915	0.00197499	0.000987993	0.000676203	0.00147652	0.00323505	0.00154503	0.00118757	0.00124913	0.000647406	0.00225119	0.00151978	0.00151978	0.00348445	0.00205366	0.00180274		0.00134003	0.00207323	0.00112648		0.0033563	0.00257152	0.00166749	0.00140233	0.0050505	0.00107666	0.00231882	0.00132402	0.002691	0.002972	0.00152374	0.002943	0.002814	0.003002
	chamber 19		0.00181711	0.00172972	0.00148943	0.00186775	0.00200776		0.00458248	0.00123225	0.0015212	0.00282596	0.000756633	0.00138318	0.00209712	0.00209712	0.000886712	0.00131865	0.00189158		0.000796346				0.00250567	0.00154647	0.00248254	0.00380299	0.00237398	0.00232416			0.00209458	0.00192374		0.00379586	0.00293456	0.00106242	0.00261423	0.00484407	0.00145037	0.00217289	0.00250567	0.002843	0.003218	0.0024989	0.001596	0.001966	0.003482
	chamber 20			0.00138318	0.002255	0.00226195	0.00261446	0.000952241	0.00489725	0.00161156	0.00214477	0.00347238	0.000969126	0.00102771	0.00214677	0.00207726	0.00110218	0.00270779	0.00243075			0.000958201	0.00221825	0.00129283	0.00419629	0.00154647	0.00320684	0.0044828	0.0041696			0.00276192	0.00226008	0.00222806		0.00558257	0.00151088	0.00242026	0.00202874	0.00714509	0.00171375		0.00219602		0.003882	0.00179208	0.003159	0.003028	0.002852
	chamber 21		0.0030454	0.00100586	0.00368981	0.00181313	0.00191939		0.00485257	0.00124913	0.0022113	0.00526268	0.00112105	0.00142886	0.00096416	0.00170193	0.00125708	0.00250424	0.00273857		0.00181114	0.00151326	0.0018727	0.00239103	0.00479068		0.00304133	0.0043173	0.00447925	0.00280465		0.00309293	0.00208568	0.00154291	0.00178138	0.00594383	0.00221204	0.00291321		0.00567158	0.00330827	0.00360191			0.005593	0.00390129	0.003814	0.00416	0.00371
	chamber 22				0.00315858	0.00154504	0.00183995	0.0017605	0.00403437		0.00274849	0.00518821	0.00119453	0.00180221	0.00142191	0.00154008		0.002678	0.00158277		0.00215669	0.00244763	0.0017883	0.00133354	0.00321573	0.00183654	0.00342929	0.00536726	0.0027655			0.00411263	0.00344707	0.00167994	0.00136495	0.00877159	0.00327624	0.00427816		0.00969347	0.00455221	0.00373538	0.00352538	0.004752	0.00578	0.00370363	0.003441	0.004312	0.004436
	chamber 23		0.00311987	0.000935361	0.00433424	0.00306724	0.00250622	0.00125708	0.00869728	0.0028021		0.00641054	0.00142887	0.00123921	0.00181612	0.00131964			0.00398771		0.00279317	0.00161355		0.00205839			0.00409485	0.00446678	0.0054171	0.00255195		0.00633178	0.00399519	0.00283312		0.00820924	0.00403613	0.00556481	0.00280287		0.00465365	0.00574098	0.0039952		0.005699	0.00213236	0.004949	0.003849	0.004611
	chamber 24		0.00144773	0.00127892	0.00545032	0.00234635	0.00322115	0.0024377	0.0112651	0.00317744		0.00719697	0.00125311	0.00207726	0.0034952	0.00287461		0.00313278	0.00451			0.00248437		0.00362825	0.00458424	0.00172977	0.00456289	0.00444543		0.0036553		0.00455931	0.00410018	0.00415002	0.00133826	0.00983045	0.00497754	0.00636919	0.00580862		0.0023117	0.00582996	0.00532989	0.007874	0.006324		0.006667	0.004527	0.003949
	chamber 25		0.0030881	0.00234039	0.00397578	0.00287063	0.00321222	0.00253699	0.00742233	0.00245358		0.00660814	0.00184392	0.00193626	0.00404729	0.00624272		0.00401154	0.0044812			0.00250225	0.00578194	0.00344952	0.00597233	0.00226721	0.00790141	0.00538505	0.00674824	0.00375674		0.00546156	0.00475151	0.00626418	0.00128665	0.00929123	0.00528363	0.00660766	0.00525694		0.00401299	0.00294346	0.00533701	0.006685	0.009447	0.00398824	0.006389	0.004522	0.005785
	chamber 26		0.00447625	0.00221031	0.00578097	0.00581971	0.00395594	0.00271275		0.00359348		0.010995	0.00244963	0.00246451	0.00569857	0.00496577	0.00228182	0.0041724	0.0043273				0.00251911	0.00403834		0.00290252	0.00710238	0.00525158	0.00844953	0.00355386		0.00682829	0.0044739	0.00796192	0.00256796	0.0110744	0.00481382	0.00763627	0.00729814		0.00675357			0.007105	0.007611	0.00802652	0.005848
	chamber 27		0.00381295	0.00437594	0.00528946	0.00747595	0.00355479	0.00322709	0.00872211	0.00539668		0.0123157	0.00368288	0.00344952	0.00755738	0.00798436	0.00219146	0.0072456	0.00447723			0.00358953	0.00526462	0.00523386	0.00692441	0.00385283		0.00523201	0.00955822	0.00519287		0.00626238	0.00400231	0.00805268	0.00254304	0.0133327	0.00612539	0.00597946	0.00723764				0.00428171	0.013801	0.007352	0.0059098	0.007649	0.007132
	chamber 28		0.00540566	0.00420913	0.00795653	0.00760405	0.00405921	0.00415749	0.00580679	0.00451693		0.0151774	0.00220734	0.00357563		0.00575716	0.00381494	0.00753555	0.00408303			0.00267601	0.0100347	0.00577303	0.00934645	0.00211594	0.0115389	0.00738354	0.0128932	0.00612538		0.0109391	0.00516438	0.00821106	0.00368555	0.00916132	0.00485475	0.00559506	0.00465544		0.0039685		0.00594919	0.01338	0.006598	0.0114981	0.007501
	chamber 29		0.00257176	0.00365009			0.00483669	0.00408401	0.00919575			0.0149927		0.0023245	0.00888497	0.00783939	0.00409496	0.00440773	0.00314072		0.00538477	0.00522493	0.00967331	0.006764	0.00818971	0.00373359	0.0123397	0.00802775		0.00737822	0.010375	0.00926276	0.00855451	0.0111937	0.00542777	0.0118912	0.00801176	0.00870403	0.00851539		0.00774659	0.00461272	0.00655782	0.015199		0.0104916	0.007597	0.009886	0.005301
	chamber 30		0.00860199	0.0048327	0.0114666	0.00606894	0.00427369	0.00402741	0.0125033	0.00501737		0.0137594	0.00572738	0.0054245	0.00970415	0.0100984	0.00422206		0.00411679		0.00352597	0.00857615	0.00609869	0.00818392	0.0061147	0.00661298		0.00770387	0.017077	0.0110905	0.0085456	0.013879	0.00723583	0.0116154	0.0078587		0.0109908		0.0099106		0.00527829	0.00768075	0.00749211	0.010741		0.0107494		0.012125
	chamber 31		0.00976176	0.00758914		0.0080608	0.0048923	0.00404926	0.011557	0.00690497			0.00678885	0.00494491	0.00702317	0.0103536	0.00303547	0.00533516	0.00676301		0.00540065	0.00776888	0.00682255	0.00806179	0.0122027	0.00654714	0.0124607	0.00899763	0.0182427	0.0133488	0.0130337	0.0155625	0.0036891	0.00934288	0.0081203	0.0110762	0.014041		0.0112631		0.00998176	0.00517863	0.00440095	0.009675		0.00896791	0.009765	0.011825	0.005249
	chamber 32		0.00583064	0.00543344		0.0141109	0.00514451		0.013663	0.00759606			0.00771329	0.00352002	0.00868637	0.00475825	0.0048645	0.00930102	0.00923349		0.0069715	0.00860196	0.0093784	0.00630724	0.0127419	0.00655603	0.0164026	0.0132633	0.0151408	0.0149291	0.0152333	0.014509	0.00706321	0.0135516	0.0045184	0.0102433		0.0145055	0.0113627		0.00767185	0.00631224	0.00924145			0.0147013	0.012385	0.012132
	chamber 33		0.00570354	0.00706784		0.00743326	0.00927422	0.0065088	0.0176577	0.00924039			0.0047791	0.00464603	0.00672628	0.0102433	0.00507004	0.00810153	0.00762986		0.0106583	0.0104191	0.015346	0.00939632	0.0132295		0.0219852		0.0119162	0.0120977	0.0155839	0.0148026	0.00944074	0.013573	0.00498999				0.0125942		0.0197731	0.0109641		0.011932	0.011143	0.0121542	0.012672	0.014703
	chamber 34		0.00962275			0.009584	0.010719	0.00631617	0.0227694	0.00920266			0.00720788	0.00733197	0.0116355	0.011421	0.00676502	0.0103178	0.00906866		0.0108232	0.0102314	0.0126283	0.00774702	0.02046	0.00458246	0.0243022		0.0168154	0.0188744	0.017698	0.0131512	0.00470525	0.0135712	0.0114197				0.0122579		0.0204885	0.0142635	0.0104729	0.013619	0.011257	0.00906236
	chamber 35		0.00503429			0.0130792	0.00879859	0.00917289	0.0210536	0.0077887			0.009023	0.00822662	0.0120644		0.00789997		0.0109662		0.0172654	0.0136938		0.00920865	0.0199137	0.0123059	0.0245727	0.0170752	0.0181644	0.0153704	0.0195417	0.0163722	0.0119322	0.0148258	0.0123522				0.0140927			0.0167211	0.0161054	0.016159	0.017173	0.0211684
	chamber 36		0.00760109			0.0137594	0.0132053		0.0277253	0.00835368			0.0069934	0.00931192	0.0155924		0.00562511		0.0108391		0.0136084	0.0145001			0.0149219	0.0123646		0.0119215	0.0232398	0.018652	0.0184597	0.0198317		0.0133754	0.0148169				0.0189225				0.0124892	0.020061	0.014416	0.0272058
	chamber 37		0.00811941				0.0121627	0.00751466	0.0298591	0.0119194			0.0110834	0.0123166	0.0190677			0.0132381	0.0149837			0.013807		0.0123921	0.0156978	0.0122632		0.0135694	0.0167763	0.024587	0.0146763	0.0185825			0.00837479		0.0213801		0.0225315			0.00895672	0.0177034	0.015925	0.014803	0.0236674
	chamber 38		0.0147692			0.0192246	0.0121876	0.0115699	0.0220684	0.0137037			0.0125301	0.0109811	0.0193021	0.0134069		0.0170789	0.0157036			0.0218212		0.0184292	0.0194421	0.00792099		0.0130604	0.026532			0.0206557	0.0137509				0.0181412		0.0223375				0.0191253	0.020191	0.01751	0.0219147	0.016431	0.0195
	chamber 39		0.0142241			0.0193914	0.0113912	0.0146709		0.0161801			0.0127367	0.00989975	0.0210804		0.0121369	0.0145875	0.0169537			0.0161931		0.0195274			0.0205472	0.0176927	0.0347217	0.0262509		0.0281994	0.0128754					0.0183245	0.022245			0.0103555	0.020533	0.020493	0.019096	0.0284131		0.020427
	chamber 40		0.0154037			0.0217755		0.0160044	0.0243641	0.0170549			0.0158059	0.0125638	0.0266261		0.0133871	0.0175316	0.0201153			0.0106663		0.0151386		0.0159007		0.0165413	0.044595	0.0346666		0.0337997	0.0129608				0.0171571	0.0205152	0.0216933			0.0188442	0.0254643	0.028908	0.020224	0.0316926		0.025236
	chamber 41		0.0164344				0.0142837		0.0327079	0.0198362			0.0088115	0.017329	0.0199098			0.011566						0.013245	0.0261636	0.0187445		0.0226507	0.0422904	0.0469334			0.0170556				0.0281284		0.0270962			0.0159915	0.0202002	0.024218	0.023249	0.0284656		0.023703
	chamber 42		0.0207985			0.0335738	0.0112274	0.0166885	0.0395533					0.011268	0.0299575	0.0163729		0.0281553	0.021426					0.02268	0.0367149	0.0187836	0.0276354	0.0187142	0.0458033	0.0419434			0.0169115				0.0276283		0.0207306			0.0224941	0.0258398	0.027903	0.018084	0.037117
	chamber 43		0.0289159			0.0287897	0.0143304	0.0207398	0.0296873	0.0162337			0.0126761	0.0184679	0.0271782	0.0233087	0.013955	0.0303855	0.0212482					0.0217576	0.0315985		0.0318762			0.0453531		0.0457871	0.0206379				0.028107		0.0267563				0.0301446		0.028606
	chamber 44						0.0184094	0.0251634	0.0564226	0.0146669			0.0102145			0.0216077		0.0226106							0.023302		0.0372559					0.042461	0.0272331		0.025345				0.0237381			0.0158633	0.0278934		0.03691	0.0367205		0.027759
	chamber 45		0.0324379				0.00960487	0.0210198	0.0512146	0.0199493					0.0388126	0.0295683	0.021855	0.0312831	0.0174015					0.0290538	0.038046	0.0185612	0.0463692		0.048624			0.0338994	0.0334492		0.0367825							0.0292922			0.030156	0.040431		0.029808
	chamber 46		0.0342064				0.0114974		0.0375267	0.0138973					0.0552421	0.0290767	0.0170104	0.0449432	0.0191412					0.0314985	0.0458157	0.0266673	0.0471682	0.0211558	0.0519643			0.0301836	0.0285215		0.0408115				0.0277048			0.0313512			0.033963	0.0350923		0.037083
	chamber 47						0.0219444		0.0635639						0.0535461	0.0315264	0.0154435	0.0429335						0.0386577	0.0465258	0.0246528	0.0412582	0.0386119	0.0597287				0.0274093		0.0417796				0.0225369			0.0293207			0.021491	0.0294483		0.022758
	chamber 48						0.0258258			0.0254215			0.0186884			0.0332273	0.0177342	0.0491096						0.0368574	0.0517649	0.0224389		0.0338319					0.0481078				0.0435682		0.0388149			0.0330525			0.034114	0.0376362		0.033672
	chamber 49						0.0285485	0.0280499		0.03338			0.0206585			0.0358646	0.0214131	0.0423297	0.0247266					0.0411877	0.0529555		0.0549967						0.0540552												0.036431			0.040983
	chamber 50						0.0394065			0.0220872						0.0368863	0.0219076		0.0374652					0.0517637	0.0578636		0.0537581						0.0474867												0.039673			0.041215
	chamber 51						0.0417151	0.0321319		0.0291917			0.0221588			0.0586748	0.0168793		0.0305532					0.0535182	0.0607821	0.0322623	0.0561534						0.0538772									0.0166392			0.041722
	chamber 52						0.0437646	0.0320307		0.0434674			0.0188821			0.0650267	0.0239194		0.0335807						0.0643627	0.0359372							0.0602143									0.0421872						0.038568
	chamber 53												0.0375983						0.0325312							0.03803	0.0390568						0.0383752													0.106675
	chamber 54							0.0261742		0.0299493									0.0432998							0.037505																				0.0954882
	chamber 55																		0.0380987							0.0358535	0.041381	0.0569275					0.0634728
	chamber 56							0.0212432											0.0499992							0.0395231							0.0631062
	chamber 57							0.0298005																		0.0430129
	chamber 58							0.0369517					0.0391374
	chamber 59												0.0366222
	chamber 60																											0.0329456
	chamber 61
	chamber 62
	chamber 63							0.031706
[truncated: 216 more columns]
