# Supplementary material for: Lunar cycles and rainy seasons drive growth and reproduction in nummulitid foraminifera, important producers of carbonate buildups
Source: Sci Rep. 2019 Jun 4;9:8286. doi: 10.1038/s41598-019-44646-w (PMC6547678; doi:10.1038/s41598-019-44646-w)
Supplement: Supplementary file 4 — Dataset 4 [file 41598_2019_44646_MOESM4_ESM.xlsx]

## Sheet: 23.04.2014
Gompertz	a	363.549				Gompertz	a	7952.29				Gompertz	a	301.689				Gompertz	a	262.945				Gompertz	a	180.775				Gompertz	a	102.248				Gompertz	a	133.282				Gompertz	a	149.902				Gompertz	a
	b	-4.11513					b	-7.02868					b	-4.11535					b	-4.04155					b	-3.52216					b	-3.41717					b	-3.33143					b	-3.40008					b
	c	-0.00871676					c	-0.00412351					c	-0.0103782					c	-0.0107023					c	-0.0113138					c	-0.0159446					c	-0.0145702					c	-0.0124833					c
[truncated: 40 more columns]

## Sheet: 2.05.2014
Gompertz	a	189.78				Gompertz	a	224.397				Gompertz	a	93.6571				Gompertz	a	103.603				Gompertz	a	205.361				Gompertz	a	249.054				Gompertz	a	141.736				Gompertz	a	134.107				Gompertz	a
	b	-3.55863					b	-3.63579					b	-3.37479					b	-3.16293					b	-3.71353					b	-4.19062					b	-3.58851					b	-3.49581					b
	c	-0.0118396					c	-0.0101047					c	-0.0183644					c	-0.0159182					c	-0.0120018					c	-0.011859					c	-0.0144547					c	-0.014705					c
[truncated: 73 more columns]

## Sheet: 9.05.2014
Gompertz	a	172.403				Gompertz	a	86.1418				Gompertz	a	145.564				Gompertz	a	156.828				Gompertz	a	60.4881				Gompertz	a	316.205				Gompertz	a	187.977				Gompertz	a	145.977				Gompertz	a
	b	-3.53684					b	-2.99782					b	-3.63559					b	-3.31001					b	-3.22244					b	-3.76156					b	-3.63768					b	-3.15147					b
	c	-0.0118033					c	-0.0180283					c	-0.0140514					c	-0.0124872					c	-0.0238741					c	-0.00788017					c	-0.0117572					c	-0.0129079					c
[truncated: 16 more columns]

## Sheet: 30.05.2014
Gompertz	a	488.184				Gompertz	a	57
	b	-4.28544					b	-2.86738
	c	-0.00788937					c	-0.0236964

## Sheet: 18.07.2014
Gompertz	a	120.83				Gompertz	a	121.162				Gompertz	a	82.0842				Gompertz	a	117.5				Gompertz	a	183.903				Gompertz	a	101.561				Gompertz	a	75.2757				Gompertz	a	271.644				Gompertz	a
	b	-3.52842					b	-3.33942					b	-3.2832					b	-3.596					b	-3.90326					b	-3.24119					b	-3.22545					b	-4.10806					b
	c	-0.0162942					c	-0.0160608					c	-0.0203841					c	-0.017					c	-0.0128322					c	-0.0172183					c	-0.0195216					c	-0.0112478					c
[truncated: 64 more columns]

## Sheet: 19.08.2014
Gompertz	a	466.858				Gompertz	a	180.116				Gompertz	a	59.191
	b	-4.65781					b	-3.57012					b	-2.95719
	c	-0.00928753					c	-0.0110117					c	-0.0230103

## Sheet: 10.09.2014
Gompertz	a	115.332				Gompertz	a	95.1715				Gompertz	a	244.361				Gompertz	a	79.8088				Gompertz	a	101.364				Gompertz	a	137.884				Gompertz	a	155.859				Gompertz	a	129.496				Gompertz	a
	b	-3.10914					b	-3.2672					b	-3.7843					b	-3.55226					b	-3.49389					b	-3.766					b	-3.49122					b	-3.744					b
	c	-0.0148567					c	-0.0174643					c	-0.0102245					c	-0.0195638					c	-0.0174548					c	-0.015					c	-0.0124709					c	-0.015					c
[truncated: 16 more columns]

## Sheet: 03.10.2014
Gompertz	a	85.2481				Gompertz	a	116.712				Gompertz	a	173.288				Gompertz	a	83.614				Gompertz	a	80.4322				Gompertz	a	93.0683				Gompertz	a	835.323				Gompertz	a	50.8653				Gompertz	a
	b	-3.17494					b	-3.34567					b	-3.50282					b	-3.02934					b	-3.3264					b	-3.03255					b	-4.872					b	-3.35758					b
	c	-0.0179037					c	-0.0157165					c	-0.012373					c	-0.0184361					c	-0.020184					c	-0.0185598					c	-0.007					c	-0.0290081					c
[truncated: 75 more columns]

## Sheet: 10.11.2014
Gompertz	a	201.785				Gompertz	a	103.946				Gompertz	a	186.4				Gompertz	a	111.016				Gompertz	a	19508				Gompertz	a	172.8				Gompertz	a	311.038				Gompertz	a	104.113				Gompertz	a
	b	-3.54608					b	-3.18087					b	-3.31998					b	-3.43495					b	-7.94136					b	-3.40224					b	-3.4854					b	-3.05469					b
	c	-0.0112995					c	-0.0157172					c	-0.0110073					c	-0.0158349					c	-0.00374479					c	-0.011738					c	-0.00768601					c	-0.0150825					c
[truncated: 4 more columns]

## Sheet: 12.12.2014
Gompertz	a	264.989				Gompertz	a	228.65				Gompertz	a	8271.41				Gompertz	a	126.104				Gompertz	a	871.911				Gompertz	a	105.188				Gompertz	a	29.2918				Gompertz	a	121.073				Gompertz	a
	b	-3.36598					b	-3.62703					b	-6.87597					b	-3.4					b	-5.006					b	-3.148					b	-3.43669					b	-3.44403					b
	c	-0.00879396					c	-0.0102291					c	-0.00401312					c	-0.014					c	-0.008					c	-0.016					c	-0.0418387					c	-0.0154564					c
[truncated: 10 more columns]

[truncated: 7 more sheets: 16.01.2015, 13.02.2015, 04.03.2015, 15.04.2015, 18.05.2015, 11.06.2015, 14.07.2015]
